# Supplementary material for: A frameshift insertion in SGK3 leads to recessive hairlessness in Scottish Deerhounds: a candidate gene for human alopecia conditions
Source: Hum Genet. 2019 Mar 29;138(5):535–9. doi: 10.1007/s00439-019-02005-9 (PMC6536473; doi:10.1007/s00439-019-02005-9)
Supplement: Supplementary file 1 — Supplementary material 1 (XLSX 11 kb) [file 439_2019_2005_MOESM1_ESM.xlsx]

## Sheet: Sheet1
Online Resource 1. Canine genomes (WGS) used in the study. The affected SD is highlighted in blue. The variant data of the rest of dogs (340) from differen breeds were used as controls.
Breed	Number of genomes	Study accession number
Airedale Terrier	1	PRJEB16012
Alaskan Husky	1	PRJEB9590
Alaskan Malamute	2	PRJEB16012
Alpine Dachsbracke	1	PRJEB14840
American Staffordshire Terrier	1	PRJEB16012
Australian Cattle Dog	3	PRJEB16012, PRJEB13468
Australian Kelpie	5
Australian Terrier	1	PRJEB16012
Basset Hound	1	PRJEB16012
Bavarian Hound	1	PRJEB16012
Beagle	1	PRJEB5500
Bearded Collie	8	PRJEB13468, PRJEB16012
Belgian Shepherd Dog	8	PRJEB16012
Border Collie	59	PRJEB16012, PRJEB4544, PRJNA319610, SRP074053
Bull Terrier	1	PRJEB16012
Bullmastiff	1	PRJEB16012
Cairn Terrier	2
Cavalier King Charles Spaniel	2	PRJEB16012
Central Asian Shepherd Dog	1	PRJNA380744
Chihuahua	1	PRJEB13139
Chinese indigenous dog	38	PRJNA266585
Chow Chow	1	PRJEB16012
Cocker Spaniel	1	PRJEB16012
Curly Coated Retriever	1	SAMEA104091556
Dachshund	3	PRJEB16012, PRJEB7736
Dalmatian	1
Dandie Dinmont Terrier	1
Dobermann	5	PRJEB16012
Dutch Shepherd Dog	2
Elo	1	PRJEB16012
Entelbuch Cattle Dog	8	PRJEB16012
Eurasier	2	PRJEB6079, PRJEB16012
Finnish Lapphund	2
French Bulldog	2	PRJEB13468, PRJEB16012
German Hunting Terrier	1	PRJEB16012
German Pointing Dog	1	PRJEB13468
German Shepherd Dog	15	PRJEB16012, PRJNA266585
German Shepherd Dog (mixed breed)	3	PRJEB14110
Golden Retriever	4	PRJEB16012
Golden Retriever (mixed breed)	1	PRJEB16012
Great Dane	1	PRJEB16012
Greater Swiss Mountain Dog	1	PRJEB16012
Greyhound	1	PRJEB16012
Grosspitz	1	PRJEB16012
Heideterrier	1	PRJEB16012
Hovawart	1	PRJEB16012
Irish Soft Coated Wheaten Terrier	1	SRP126148
Irish Terrier	1	PRJEB13468
Italian Greyhound	2
Jack Russell Terrier	1	PRJEB16012
Karelian Bear Dog	5
Kromfohrlander	1	PRJEB6076
Labrador Retriever	37	PRJEB16012, PRJEB5874, PRJEB5875
Lagotto Romagnolo	7	PRJEB13468, PRJEB16012
Landseer	2	PRJEB9437
Leonberger	6	PRJEB16012
Miniature Bullterrier	1	PRJEB16012
Miniature Schnauzer	7
Mixed Breed	2	PRJEB16012
Norwich Terrier	8	PRJEB16012
Old English Sheepdog	1	PRJEB16012
Peruvian Hairless Dog	1
Pomeranian	1	PRJEB16012
Rhodesian Ridgeback	5	PRJEB16012, PRJNA357866
Rottweiler	2	PRJEB7735
Saluki	4	PRJEB16012
Scottish Deerhound	1	PRJNA487940, SRP158843
Shetland Sheepdog	1	PRJEB16012
Siberian Husky	3	PRJEB10823, PRJEB9591, PRJEB16012
Sloughi	3	PRJEB13468, PRJEB16012
Spanish Waterdog	1	PRJEB7903
Stabyhoun	3
Swedish Vallhund	2
Tibetan Mastiff	10	PRJNA266585
Tibetan Spaniel	1
Weimaraner	1	PRJEB16012
Welsh Springer Spaniel	2
West Highland White Terrier	8	PRJEB16012, PRJEB13723
Whippet	3	PRJEB13468
White Swiss Shepherd Dog	3	PRJEB16012
Wolf	3	PRJEB16012
Yorkshire Terrier	1	PRJEB13468
Total	341
