# Supplementary material for: A frameshift insertion in SGK3 leads to recessive hairlessness in Scottish Deerhounds: a candidate gene for human alopecia conditions
Source: Hum Genet. 2019 Mar 29;138(5):535–9. doi: 10.1007/s00439-019-02005-9 (PMC6536473; doi:10.1007/s00439-019-02005-9)
Supplement: Supplementary file 2 — Supplementary material 2 (XLSX 9 kb) [file 439_2019_2005_MOESM2_ESM.xlsx]

## Sheet: Sheet1
Online Resource 2. Case-specific ROHs shared by two affected dogs. The SGK3 gene is located within the ROH in chromosome 29 highlited in blue.
CHR	SNP1	SNP2	FROM BP	TO BP	SIZE (MB)
1	BICF2G630791549	BICF2S23329752	83089680	87382164	4.29
9	BICF2P456138	BICF2P728721	43330369	46877558	3.55
20	BICF2S23326149	BICF2P1167120	35627683	45633467	10.00
22	BICF2G630316864	BICF2P637237	8000004	29334749	21.33
23	BICF2G630378923	BICF2G630374437	23893189	31527678	7.63
23	BICF2G630384019	TIGRP2P303209_RS9075554	16535352	23236937	6.70
25	TIGRP2P331325_RS8705260	TIGRP2P331512_RS8996924	40980687	41879631	8.99
26	BICF2P1067581	BICF2P714302	2642335	6165247	3.52
27	BICF2P1047963	BICF2G630145148	7316279	15140306	7.82
29	BICF2G630622959	BICF2S23533059	12032485	14245114	2.21
29	BICF2P1385275	BICF2G630626598	16026331	25732280	9.71
33	BICF2G63077960	BICF2P1088412	26180637	28097919	1.92
