# Supplementary material for: A frameshift insertion in SGK3 leads to recessive hairlessness in Scottish Deerhounds: a candidate gene for human alopecia conditions
Source: Hum Genet. 2019 Mar 29;138(5):535–9. doi: 10.1007/s00439-019-02005-9 (PMC6536473; doi:10.1007/s00439-019-02005-9)
Supplement: Supplementary file 3 — Supplementary material 3 (XLSX 13 kb) [file 439_2019_2005_MOESM3_ESM.xlsx]

## Sheet: Sheet1
Online Resource 3. The homozygous case-specific variants observed as a result of the filtering. The variants locating within the mapped ROH in chromosome 29 are highligted in blue. The SGK3 variant is written in red.
Chromosome	Position	Reference allele	Alternative allele	Gene	Variant type	Nucleotide variant	Protein variant	Within a homozygous region (yes/no)
chr1	17549737	A	AC	ALPK2	splicing	.		no
chr1	40252099	G	GGAGGGAGGGCGCGCGCCTCGGCCGCCCGCCGGCGCTGGGGCGGCAGGTCGGCGTGCGCGGCCCCGGGGCAGCGCCCCC	ZC3H12D	in-frame insertion	ENSCAFT00000000588.3:c.1237_1238insGGGGGCGCTGCCCCGGGGCCGCGCACGCCGACCTGCCGCCCCAGCGCCGGCGGGCGGCCGAGGCGCGCGCCCTCCCTC	p.S413delinsWGRCPGAAHADLPPQRRRAAEARALPP	no
chr1	119311367	C	CCGCAGCAGCAGCACGCCGGCCTCCTCGAACGCCTCGCGGACGGCGCACACGCGGGCGGCCACGTCATCGGGCAGCGCCGCGGGGGCCGCGTCGTCGGGCTGCGTCGCGG,CCGCAGCAGCAGCACGCCGGCCTCCTCGAACGCCTCGCGGACGGCGCACACGCGGGCGGCCACGTCATCGGGCAGCGCCGCGGGGGCCGCGTCGTCGGGCTGCGT	NUDT19	stopgain	ENSCAFT00000046142.1:c.173_174insCCGCGACGCAGCCCGACGACGCGGCCCCCGCGGCGCTGCCCGATGACGTGGCCGCCCGCGTGTGCGCCGTCCGCGAGGCGTTCGAGGAGGCCGGCGTGCTGCTGCTGCG	p.58_P59delinsRDAARRRGPRGAARX	no
chr2	58327772	G	A	PRSS54	nonsynonymous_SNV	ENSCAFT00000046839.1:c.470G>A	p.R157Q	no
chr2	58549392	C	CGCCCCG	USB1	in-frame insertion	ENSCAFT00000013577.3:c.386_387insCGGGGC	p.A129delinsAGA	no
chr4	19702539	C	T	SLC25A16	nonsynonymous_SNV	ENSCAFT00000021772.3:c.646G>A	p.V216I	no
chr5	14288622	G	A	NECTIN1	nonsynonymous_SNV	ENSCAFT00000019073.4:c.1078G>A	p.V360M	no
chr5	14542627	T	TCGCCAAGGAGCTGCGGCCG,TCGCCAAGGAGCTGCGGCCGCGCTCCCCGCTCTCCCCCTCCCTGCTGCTCTCCACCTTCGTGGGGCTCCTGCTCAACAAAGCCAAGGTA	ENSCAFG00000030226	frameshift_insertion	ENSCAFT00000046210.1:c.67_68insCGGCCGCAGCTCCTTGGCG	p.E23fs	no
chr5	19268905	C	T	ENSCAFG00000029497	nonsynonymous_SNV	ENSCAFT00000045333.1:c.28C>T	p.P10S	no
chr5	19270244	G	C	ENSCAFG00000029497	nonsynonymous_SNV	ENSCAFT00000045333.1:c.1367G>C	p.R456P	no
chr6	8811135	GTGATGTGCTCATATCTGTAGCAGCTGC	G	ENSCAFG00000014044	in-frame deletion	ENSCAFT00000022201.3:c.7789_7815del	p.2597_2605del	no
chr6	9366998	G	A	GAL3ST4	nonsynonymous_SNV	ENSCAFT00000023104.3:c.641G>A	p.R214Q	no
chr6	25000465	C	A	UMOD	nonsynonymous_SNV	ENSCAFT00000042827.1:c.1396C>A	p.Q466K	no
chr7	838898	C	CCCAGGCTGGGTGCCCCCCCAGGCCCACTGCCCCCCCAGCCCCACTGCCCCCACCAGCCTGCTGCCCCCCAGGCCAGG	ENSCAFG00000010570	frameshift_insertion	ENSCAFT00000016818.4:c.4274_4275insCCTGGCCTGGGGGGCAGCAGGCTGGTGGGGGCAGTGGGGCTGGGGGGGCAGTGGGCCTGGGGGGGCACCCAGCCTGG	p.K1425fs	no
chr7	62402185	G	A	TAF4B	nonsynonymous_SNV	ENSCAFT00000028801.3:c.191C>T	p.P64L	no
chr8	43518446	C	T	SRSF5	nonsynonymous_SNV	ENSCAFT00000026276.3:c.784C>T	p.R262W	no
chr8	72288468	T	TGGTGGACCTGCTGGCCACGGACGCCGACATCGTCAGCCGCTGCCAGGTGCGGGCCCCCCCCAGCGAGCCCCCTCCTCCCCCGGGCCCG,TGGTGGACCTGCTGGCCACGGACGCCGACATCGTCAGCCGCTGCCAGGTGCGG	ADSSL1	splicing	.		no
chr9	33195685	ATAAAG	A	TEX14	splicing	.		no
chr9	59652805	A	T	STRBP	splicing	.		no
chr10	44777901	A	G	TMEM131	splicing	.		no
chr13	53052397	G	A	ADGRL3	splicing	.		no
chr13	62046606	GGCGCGTACGCCTCTGCCGAACT	G	ANKRD17	frameshift_deletion	ENSCAFT00000004833.3:c.104_125del	p.E35fs	no
chr14	35508401	C	G	DNAH11	nonsynonymous_SNV	ENSCAFT00000004311.3:c.1813C>G	p.L605V	no
chr16	25504697	G	A	ENSCAFG00000005758	splicing	.		no
chr18	52248572	T	C	PPP2R5B	nonsynonymous_SNV	ENSCAFT00000022308.3:c.749A>G	p.N250S	no
chr18	52391440	GGCA	GGCAGCAGCAGCA,G	SF1	in-frame insertion	ENSCAFT00000022618.3:c.1499_1500insGCAGCAGCA	p.W500delinsWQQQ	no
chr18	53235470	G	GCCT	C11orf95	in-frame insertion	ENSCAFT00000023904.3:c.908_909insCCT:p.R303delinsRL	p.R303delinsRL	no
chr18	54470509	C	A	VMD2	nonsynonymous_SNV	ENSCAFT00000025216.3:c.1466G>T	p.G489V	no
chr20	12472071	C	CCCGGGCCGGCGGGCGGGCCCCAGGGCGGGCGGCGCGGGG	EDEM1	in-frame insertion	ENSCAFT00000009032.3:c.92_93insCCCCGCGCCGCCCGCCCTGGGGCCCGCCCGCCGGCCCGG	p.G31delinsGPAPPALGPARRPG	no
chr20	54224972	C	T	FUT5	nonsynonymous_SNV	ENSCAFT00000029767.3:c.283C>T	p.H95Y	no
chr20	55710698	C	T	MRPL54	nonsynonymous_SNV	ENSCAFT00000030464.2:c.392G>A	p.R131Q	no
chr20	57117910	G	GGCGGCGGAGCGGCGCCCCCC	REXO1	splicing	.		no
chr20	57552304	T	TCCCCGTCCCCGTTCCGATCCCCGTCCCCGTCCGCGTCTCCATCCCCGTTCCCGTTTC,TCCCCGTCCCCGTTCCGATCCCCGTCCCCGTCCG	ENSCAFG00000023991	splicing	.		no
chr24	22102019	C	T	DNMT3B	nonsynonymous_SNV	ENSCAFT00000047850.1:c.97C>T	p.P33S	no
chr27	3083842	G	A	ACVRL1	splicing	.		no
chr27	4899952	G	A	NCKAP5L	nonsynonymous_SNV	ENSCAFT00000013323.3:c.3061G>A	p.D1021N	no
chr27	7035927	G	C	ENDOU	nonsynonymous_SNV	ENSCAFT00000014634.4:c.204G>C	p.E68D	no
chr28	1919817	CTTTTTTTTT	C	ENSCAFG00000006847	splicing	.		no
chr29	16351976	C	CT	SGK3	frameshift_insertion	ENSCAFT00000011773.3:c.137_138insT	p.Q47fs	yes
chr29	24833239	C	A	ZFHX4	nonsynonymous_SNV	ENSCAFT00000013195.4:c.5769C>A	p.F1923L	yes
chr32	22124734	C	CTT	ENSCAFG00000031054	frameshift_insertion	ENSCAFT00000047190.1:c.46_47insAA	p.R16fs	no
chr34	36694302	T	TTGGTGGTGGTGCGCAGCTCGCGGAAGCGCCGCACCACCAGCACCGTCAGCAGGTTGCCCGCGACGCCCAC,TTGGTGGTGGTGCGCAGCTCGCGGAAGCGCCGCACCACCAGCACCGTCAGCAGGTTGCCCGCGACGCCCACGGCGAACAGCGCCACGCAGGTGGCCGTCACGCCCGCCAGCAGCGGCGCGGGGAACAGC	GHSR	frameshift_insertion	ENSCAFT00000024389.4:c.10_11insGTGGGCGTCGCGGGCAACCTGCTGACGGTGCTGGTGGTGCGGCGCTTCCGCGAGCTGCGCACCACCACCA	p.H4fs	no
chr35	24672864	G	C	POM121L2	nonsynonymous_SNV	ENSCAFT00000048998.1:c.2001C>G	p.S667R	no
chr36	22223340	C	T	ENSCAFG00000014025	nonsynonymous_SNV	ENSCAFT00000022319.3:c.52183G>A	p.G17395R	no
chr37	6628175	A	AAAGAAAGAAAG	ENSCAFG00000031340	frameshift_insertion	ENSCAFT00000047655.1:c.239_240insAAGAAAGAAAG	p.E80fs	no
